# Supplementary material for: Factors Influencing Marksmanship in Police Officers: A Narrative Review
Source: Int J Environ Res Public Health. 2022 Oct 31;19(21):14236. doi: 10.3390/ijerph192114236 (PMC9655518; doi:10.3390/ijerph192114236)
Supplement: Supplementary file 1 [file ijerph-19-14236-s001.zip]

Archive with 2 entries (2 files):
- ijerph-1926741-Table S1.pdf
- ijerph-1926741-Table S2.pdf
